# Supplementary material for: Health Effects of Infant Formula Supplemented with Probiotics or Synbiotics in Infants and Toddlers: Systematic Review with Network Meta-Analysis
Source: Nutrients. 2022 Dec 5;14(23):5175. doi: 10.3390/nu14235175 (PMC9739048; doi:10.3390/nu14235175)
Supplement: Supplementary file 1 [file nutrients-14-05175-s001.zip]

Archive with 1 entries (1 files):
- nutrients-2057725-supplementary.pdf
